# Supplementary material for: Osteoblast-Derived Paracrine and Juxtacrine Signals Protect Disseminated Breast Cancer Cells from Stress
Source: Cancers (Basel). 2021 Mar 18;13(6):1366. doi: 10.3390/cancers13061366 (PMC8003019; doi:10.3390/cancers13061366)
Supplement: Supplementary file 1 [file cancers-13-01366-s001.zip]

Archive with 10 entries (10 files):
- Figure S1.docx
- __MACOSX/._Figure S1.docx
- Figure S2.tex
- __MACOSX/._Figure S2.tex
- Figure S3.docx
- __MACOSX/._Figure S3.docx
- Table S1.docx
- __MACOSX/._Table S1.docx
- Table S2.docx
- __MACOSX/._Table S2.docx
