# Supplementary material for: Osteoblast-Derived Paracrine and Juxtacrine Signals Protect Disseminated Breast Cancer Cells from Stress
Source: Cancers (Basel). 2021 Mar 18;13(6):1366. doi: 10.3390/cancers13061366 (PMC8003019; doi:10.3390/cancers13061366)
Supplement: Supplementary file 1 [file cancers-13-01366-s001.zip › Figure S2.tex]

\documentclass[12pt]{article}

\usepackage{mathtools,amssymb,amsthm,mathrsfs}
\usepackage{hyperref}
\usepackage{graphicx}
\usepackage{appendix}
\usepackage{microtype}
\setlength{\parindent}{0cm}
\usepackage[margin=3cm]{geometry}
\usepackage{float}
\usepackage{array}
\usepackage{longtable}
\usepackage{caption}
\usepackage{subcaption}
%\usepackage{mwe}
%\usepackage{subfig}
\usepackage{url}
\usepackage{tabularx}
\usepackage{fancyhdr}
\usepackage{epstopdf}
\epstopdfsetup{outdir=./}
\usepackage{ dsfont }
\usepackage[dvipsnames]{xcolor}

\usepackage[square,numbers]{natbib}
\bibliographystyle{unsrtnat}


\begin{document}

\title{{\small{Osteoblasts and disseminated breast cancer cells: partners in crime during metastasis to bone.}}\\Modeling Tumour Growth}
\author{Russell Hughes, Xinyue Chen, Natasha Cowley, Rhoda J. Hawkins,\\ Keith D. Hunter, Jamie Hobbs, Ingunn Holen, Nicola J. Brown}
\date{\today}
\maketitle


\setcounter{page}{1}

We are interested in how initial cell population size affects the probability of developing a tumour. We define the probability of all cancer cells eventually dying out as $P(\text{Extinction})$ and then the probability of a tumour growing is $P(\text{Tumour})=1 - P(\text{Extinction})$. We obtain a simple expression for the probability of a tumour in terms of the birth and death rates of a cell as time goes to infinity. In the following we present three methods which give the same expression for $P(\text{Tumour})$ and then in section~\ref{sec:data} we compare our theoretical prediction with our experimentally observed data.

\section{Continuous time Markov chain}\label{sec:Markov}
The first method we present treats the population dynamics as a continuous time Markov process. In other words we assume that the number of cells at time $t+\delta t$ depends only on the birth and death rates and the number of cells at time $t$ i.e. it is independent of previous steps in the process. We define $N(t)$ as the random variable describing the state of the system, which is the number of individuals (cells) in a population at time $t$. We denote the birth rate for an individual as $\lambda$ and the death rate as $\mu$.
%The birth rate for a population size {\color{blue}$m$} is $\lambda_{\color{blue}m}=\lambda {\color{blue}m}$ and the death rate $\mu_{\color{blue}m}=\mu {\color{blue}m}$.
We consider a small time step $\delta t$ within which the probability of each individual giving birth is $\lambda \delta t + o(\delta t)$ and $\mu \delta t + o(\delta t)$ for the probability of death. $o(\delta t)$ is the probability of more than one event occuring during the interval $\delta t$ which is always smaller than the probability of one event happening. Finally the probability of an individual neither reproducing nor dying in the time $\delta t$ is $1 -( \lambda+\mu) \delta t+ o(\delta t)$ \cite{morgan1979four}.
  %We can therefore write the probability of the population changing from $N(t)$ to $N(t+\delta t)=N(t)+k$ as \cite{morgan1979four}:
%\begin{align*}
%p_{{\color{blue}m}\,({\color{blue}m}+k)}(\delta t) &=P\left((N(t+\delta t) -N(t))=k \big| N(t)={\color{blue}m}\right)\\
%&=\begin{dcases}
%    \lambda {\color{blue}m} \delta t+ o(\delta t), &\text{if } k=1\\
%     \mu {\color{blue}m} \delta t+ o(\delta t), & \text{if } k=-1\\
%    1 -( \lambda+\mu) {\color{blue}m} \delta t+ o(\delta t), & \text{if } k=0\\
%     o(\delta t), &\text{otherwise}
%\end{dcases}
%\end{align*}
%
%{\color{blue} I think here  $n=N(0)$ and $m=N(t)$. Now I've changed the above $n$ to $m$ I think it is consistent with below. But it's still confusing as the above $p_{{\color{blue}m},{\color{blue}m}+k}$ has different definitions of the indices compared to $p_{nm}$ below.}
From these probabilities we can construct the difference equation for the probability $p_{n\,m}(t)$ of a population with initial $N(0)=n$ cells having $N(t)=m$ cells at time $t$ as:
\begin{multline}
p_{n\,m}(t+\delta t)=\lambda(m-1)p_{n\, (m-1)}(t)\delta t+ \mu(m+1)p_{n\, (m+1)}(t)\delta t  \\+(1-(\lambda + \mu) m) p_{n\,m}(t) \delta t +o(\delta t)
\end{multline}
%
%\begin{align}
%\frac{p_{nm}(t+\delta t)-p_{n,m}(t)}{\delta t} = \lambda(m-1)p_{n, m-1}(t)+\mu(m+1)p_{n, m+1}(t)-(\lambda + \mu) m p_{nm}(t) +\frac{o(\delta t)}{\delta t}
%\end{align}
%
%citation here
In the limit $\delta t \rightarrow 0$, we obtain the differential Kolmogorov forward  equation \cite{kolmogoroff1931analytischen}:
\begin{align}
\frac{\text{d} p_{n\,m}(t)}{\text{d} t}&= \lambda(m-1)p_{n\, (m-1)}(t)+\mu(m+1)p_{n\, (m+1)}(t)-(\lambda + \mu) m\, p_{n\,m}(t) \label{KFi} \\
\frac{\text{d}p_{n\,0}(t)}{\text{d} t} &= \mu\, p_{n\,1}(t) \label{KF0}
\end{align}
%
We can write \eqref{KFi} and \eqref{KF0} in matrix form where $p_{n\,m}$ forms a matrix of transition probabilities \cite{McCoyMarkov}.


The probability generating function $\Pi_n$, for a population with initial condition $N(0)=n$ is defined as \cite{grimmett2001probability}:
%
\begin{align}
\Pi_n(z,t)= \sum_{m=0}^{\infty} p_{n\,m}(t)z^m ,
\end{align}
where $z$ is some real number of cells. Writing out the summation we can see:
\begin{align}
\Pi_n(z,t)=p_{n\,0}(t)+p_{n\,1}(t)z+p_{n\,2}(t)z^2...\\
\Rightarrow \Pi_n(0,t)=p_{n\,0}(t)=P(N(t)=0)\label{zeroprob}
\end{align}
So to find the extinction probability of our population we first find an expression for $\Pi_n$.


We multiply equation~\ref{KFi} by $z^m$ and sum over $0\leq m<\infty$ and use the following expression to obtain a differential equation for $\Pi_n$.
%
\begin{align}
\frac{\partial \Pi_n}{\partial z}= \sum_{m=1}^{\infty} m\, p_{n\,m}z^{m-1} ,
\end{align}
giving,
\begin{align}
\frac{\partial \Pi_n (z,t)}{\partial t} = (\lambda z^2 -(\lambda+\mu)z +\mu) \frac{\partial \Pi_n(z,t)}{\partial z}
\end{align}
%
We recognise that this is in the form of a Lagrange partial differential equation and write the auxiliary equation:
%
\begin{align}
\frac{\text{d}z}{f} = \frac{\text{d}t}{g}= \frac{\text{d}\Pi_n}{h},
\end{align}
%
where $g=1, h=0$ and $ f= -(\lambda z^2 -(\lambda+\mu)z +\mu)$.\\
\\
In the case that  $\lambda \neq \mu$,
using our initial condition $N(0)=n$, then $p_{n\,m}(0)=\delta_{nm}$ and $\Pi_n(z,0)=\sum_{m=0}^{\infty} p_{n\, m}(0) z^m=z^n$, we obtain an expression for $\Pi_n$ :
%
\begin{align}
\Pi_n(z,t)=\left(\frac{\mu(1-z) - (\mu-\lambda z) e^{(\mu-\lambda)t}}{\lambda(1-z) - (\mu-\lambda z) e^{(\mu-\lambda)t}}\right)^n 
\end{align}
%
Repeating this process for $\lambda = \mu$ we get:
%
\begin{align}
\Pi_n(z,t)=\left(\frac{\lambda t - z \lambda t+z}{\lambda t - z \lambda t+1}\right)^n 
\end{align}


Equation \eqref{zeroprob} gives us an expression for the probability of our population size going to zero:
%
\begin{align}
P(N(t)=0)=
\begin{dcases}
\left(\frac{\mu - \mu e^{(\mu-\lambda)t}}{\lambda - \mu e^{(\mu-\lambda)t}}\right)^n, &\text{if } \lambda \neq \mu\\
\left(\frac{\lambda t}{\lambda t +1}\right)^n , & \text{if } \lambda = \mu.
 \end{dcases}
\end{align}
%
When $t \rightarrow \infty$:
%
\begin{align}
P(\text{Extinction})=\lim_{t \to \infty}P(N(t)=0)=
\begin{dcases}
1, &\text{if } \lambda \leq \mu\\
\left(\frac{\mu}{\lambda}\right)^n , & \text{if } \lambda > \mu
 \end{dcases} \label{pext}
\end{align}

An equivalent solution when treating time discretely can be obtained using a random walk method.


\section{Branching Process}\label{sec:branching}

The second method we present is to consider our system as a branching process. At each generation a cell has the probability of producing 0, 1 or 2 offspring and then dying. We are only interested in the size of the new  generation. This maps onto a situation where at each discrete time step a cell either dies, does nothing or reproduces.

For a population initially consisting of $N(0)=n=1$ cell:
%
\begin{align}
P(\text{Extinction})=\Theta=\lim_{t \to \infty}P\left(N(t)=0\big|N(0)=1\right)
\end{align}

Let  the probability of $0,1,2$ offspring be denoted by $p_0, p_1, p_2$, then intuitively we can see that the probability of the lineage of a cell dying out is equal to the probability of the initial cell dying, $p_0$, plus the probability of producing 1 offspring and all of that offspring's lineage dying, $p_1\Theta$, plus the probability of the cell producing 2 offspring who's lineages both die $p_2\Theta^2$. This results in a recursive equation in $\Theta$ (for a more detailed derivation see \cite{kimmelbranching}).
%
\begin{align}
\Theta=p_0+p_1\Theta + p_2\Theta^2+\dots\label{rectheta}
\end{align}
%
We recognise that the right hand side of \eqref{rectheta} is in the form of the probability generating function for $\Theta$, $\Pi(\Theta)$.


The probability of extinction is given by the smallest root of equation \eqref{rectheta}. $\Theta=1$ is always a root, but not necessarily the smallest \cite{kimmelbranching}. In our case we find roots:
%
\begin{align}
\Theta_1= 1 \quad\quad\quad \Theta_2=\frac{p_0}{p_2}
\end{align}
%
The probability of extinction for $n=1$ initial cell is certain if the probability of death is greater or equal to the probability of birth, otherwise it is given by $ \frac{p_0}{p_2}$.


If we assume independence of events, for a population with $n$ cells at $t=0$ (i.e. $N(0)=n$) then:
 %
 \begin{align}
P(\text{Extinction})=\lim_{t \to \infty}P\left(N(t)=0\big|N(0)=n\right)=\Theta^n
\end{align}
%
Redefining $p_0=\mu, p_2=\lambda$ to be consistent with the notation used in section~\ref{sec:Markov}, we recover our result from \eqref{pext}:
%
\begin{align}
P(\text{Extinction})=
\begin{dcases}
1, &\text{if } \lambda \leq \mu\\
\left(\frac{\mu}{\lambda}\right)^n , & \text{if } \lambda > \mu
 \end{dcases}
\end{align}

\section{Combinatorial probability series}
The final method we present is to build up a series in which each term is the probability that all cells die given a certain number, $n_r$, of births. %The coefficient of each term is given by the negative Binomial coefficient for the number of ways of having $n_r$ births before $n_d$ deaths.
Each term is given by the negative binomial distribution for $n_r$ births before $n_d$ deaths, given by;
\begin{equation}
P(n_r,n_d)=\frac{(n_r+n_d-1)!}{n_r!(n_d-1)!}p_d^{n_d}(1-p_d)^{n_r}\nonumber
  \end{equation}
where $p_d$ is the probability of death. We assume that every cell eventually either dies or gives birth hence $p_r=1-p_d$ is the probability of birth.

We want to calculate the probability, $P(\text{Extinction})$, that all cells eventually die in a cluster of initial size $n$ cells. If there are $n_r$ births then extinction of the cluster requires $n_d=n+n_r$ deaths. However the number of ways this can occur requires conditions on the order of births and deaths. If there are $n_r$ births these must occur before all the cells have died. We consider the process in stages. Firstly we consider the number of ways of having $n_{r_1}$ births before $n$ deaths i.e. $n_{r_1}$ births before the original number $n$ of cells in the cluster have died:
\begin{equation}
\Omega(n_{r_1},n)=\frac{(n_{r_1}+n-1)!}{n_{r_1}!(n-1)!}.\label{eq:Omega1}
\end{equation}
Since initially the only deaths possible are those of the initial $n$ cells we need to multiply this by the fraction of deaths that are those of original cells i.e. by $n/(n+n_r)$.
Next we count the number of ways of having the remaining $(n_r-n_{r_1})$ births before the next $n_r$ deaths.
\begin{equation}
\Omega(n_r-n_{r_1},n_r)=\frac{(2n_r-n_{r_1}-1)!}{(n_r-n_{r_1})!(n_r-1)!}\label{eq:Omega2}
  \end{equation}
After these $n_r$ births and $n+n_r-2$ deaths, the final two events must be deaths.
%There are $n$ ways of choosing which is the final cell of the original $n$ to die but that final original cell can die at any point within the sequence of $n+n_r$ deaths.
%The final death is one out of the total $n+n_r$ identical deaths. Therefore these final deaths contribute an extra factor of $n/(n+n_r)$.
Combining this with equations~(\ref{eq:Omega1}) and (\ref{eq:Omega2}) and summing over the possible vaules of the number of births in the initial stage, $n_{r_1}$ from zero to the total number of births, $n_r$ gives;
\begin{equation}
 P(\text{Extinction}|n_r\,\text{births})=\sum_{n_{r_1}=0}^{n_r}\frac{n}{n+n_r}\Omega(n_{r_1},n)\Omega(n_r-n_{r_1},n_r)p_d^{n+n_r}(1-p_d)^{n_r},\nonumber
\end{equation}
and the total extinction probability is given by the sum of this over the possible values of $n_r$ from zero to infinity;
\begin{align}
  P(\text{Extinction})=&\sum_{n_r=0}^{\infty}\sum_{n_{r_1}=0}^{n_r}\frac{n}{n+n_r}\Omega(n_{r_1},n)\Omega(n_r-n_{r_1},n_r)p_d^{n+n_r}(1-p_d)^{n_r}\nonumber\\&
  =\sum_{n_r=0}^{\infty}\frac{n(2n_r+n-1)!}{n_r!(n_r+n)!}p_d^{n+n_r}(1-p_d)^{n_r}\nonumber\\&
={}_{2}F_1\left(\frac{n}{2},\frac{n+1}{2},n+1,4p_d(1-p_d)\right)p_d^n
  \label{eq:hg}
\end{align}
where ${}_{2}F_1$ is the hypergeometric function. The hypergeometric function in equation~(\ref{eq:hg}) can be transformed to \cite{Goursat1881};
\begin{equation}
  P(\text{Extinction})={}_{2}F_1(n,n+1,n+1,p_d))p_d^n=(1-p_d)^{-n}p_d^n=\left(\frac{p_d}{p_r}\right)^n=\left(\frac{\mu}{\lambda}\right)^n
\end{equation}
Recognising that $\frac{p_d}{p_r}=\frac{\mu}{\lambda}$ we recover the same result as in section~\ref{sec:Markov} and \ref{sec:branching}.


\section{Comparing our predictions to data}
\label{sec:data}


From our data the mean number of tumour cells for 6 week old mice is $m_y=103 \pm 10$ and the mean number of tumour cells for 12 week old mice is $m_o=36 \pm 3$, where here the error is the standard error of the mean. Using data from the supplementary information in \cite{ottewell2014zoledronic}, we have that the fraction of 6 week mice with a tumour is 0.9, compared to 0.2 in 12 week mice. The number of mice used in the study is not stated so we assume a $\pm 0.05$ error.


From our calculations above we know for long time scales the probability of a tumour is zero if the death rate of the cells is greater than or equal the birth rate. If the birth rate is greater than the death rate we have:
%
\begin{align}
 P(\text{Tumour})=1-\left(\frac{\mu}{\lambda}\right)^n
\end{align} 

We redefine the ratio of death over birth rates as $\frac{\mu}{\lambda}=A$ to simplify the notation to that used in the main text of this article.
%
Using the data we have we can solve for $A$ i.e.
%
\begin{align}
1-A_y^{m_y}=0.9\label{calclambda1}\\ 
1-A_o^{m_o}=0.2  \label{calclambda2}
\end{align}
giving $A_y = 0.978, A_o=0.994$
%
If we could completely explain the tumour probability with cell population statistics alone then we would expect $A_y=A_o$. There is, however, a degree of uncertainty in our numbers, so we plot in Figure \ref{fig:lambdaerror}(a) the curves obtained from solving for $A_y, A_o$ including an upper and lower bound based on errors. We see there is no overlap in these regions.
%
\begin{figure}[H]
\begin{center}
(a)  \includegraphics[width=0.45\textwidth, angle=0]{PT_n}
(b)  \includegraphics[width=0.45\textwidth, angle=0]{PT_A}
\caption{(a) Plot of the probability of a tumour against the initial number of cells, $n$. Upper and lower bounds found by calculating the ratio of death over birth rates, $A=\frac{\mu}{\lambda}$, from equations~(\ref{calclambda1}-\ref{calclambda2}) using $m_o=36\pm 3, m_y=103\pm10$ and assuming an uncertainty of $\pm0.05$ on $P(\text{Tumour})$. Here $A_y = 0.978, A_o=0.994$. The upper (blue) curve corresposnds to 6 week old mice and the lower (orange) curve to 12 week old mice. (b) Plot of the probability of a tumour against the ratio of death over birth rates, $A=\frac{\mu}{\lambda}$. Upper and lower bounds calculated using $m_y=103\pm10, m_o,=36\pm3$. }
\label{fig:lambdaerror}
\end{center}
\end{figure}
%
In Figure \ref{fig:lambdaerror}(b) we plot our expression for $P(\text{Tumour})$ against the ratio of death to birth rate, $A=\frac{\mu}{\lambda}$, for the initial populations $m_y, m_o$. We see that the ratio of death to birth here is only the same when it is certain that there will be a tumour or not, i.e. for $P(\text{Tumour})=1$ or $0$.

%\begin{figure}[H]
%\begin{center}
%\includegraphics[width=0.9\textwidth, angle=0]{PT_A}
%\caption{Plot of the probability of a tumour against the ratio of death and birth rates. Upper and lower bounds calculated using $m_y=103\pm10, m_o,=36\pm3$.}
%\label{fig:lambdaP}
%\end{center}
%\end{figure}


In the analysis we have presented in Figure \ref{fig:lambdaerror} we assumed that all the tumour cells observed in the mouse bone are able to proliferate and die with the same rates. However, there is evidence that only a subset of the population of MDA-MB-231 DTCs have the ability to form metastatic tumours in the bone. We also note that stochastic effects will be more prominent for small numbers of initial cells. Taking the figure 11\% from \cite{kang2003multigenic}, we again solve for $A_y, A_o$, and plot the resultant curves in Figure \ref{fig:PTn11}(a). We see a much steeper initial curve which plateaus to certainty of a tumour much earlier than in the case of the total population in Figure~\ref{fig:lambdaerror}(a), indicating greater sensitivity to the initial number of cells.
%
\begin{figure}[h!]
\begin{center}
(a)  \includegraphics[width=0.45\textwidth, angle=0]{PT_n_11}
(b)  \includegraphics[width=0.45\textwidth, angle=0]{PT_A_11}
\caption{(a) Plot of the probability of a tumour against the initial number of cells, $n$. Upper and lower bounds calculated using $m_y=11\pm2, m_o,=4\pm1$, where errors have been rounded up to the next integer and assuming an uncertainty of $\pm0.05$ on $P(\text{Tumour})$. Here $A_y = 0.811, A_o=0.946$. (b) Plot of the probability of a tumour against the ratio of death and birth rates. Upper and lower bounds calculated using $m_y=11\pm2, m_o,=4\pm1$. }
\label{fig:PTn11}
\end{center}
\end{figure}
%
Comparing figures \ref{fig:lambdaerror}(b) and \ref{fig:PTn11}(b), it can be seen that differences in tumour probability between the cases with different initial number of cells (blue/orange curves) appear for a much lower death to birth rate ratio, $A$, in the sub-population (Fig~\ref{fig:PTn11}(b)) compared to the total population of initial cells (Fig~\ref{fig:lambdaerror}(b)). This demonstrates the prominence stochastic effects for small numbers of cells.
%
%\begin{figure}[H]
%\begin{center}
%\includegraphics[width=0.9\textwidth, angle=0]{PT_A_11}
%\caption{Plot of the probability of a tumour against the ratio of death and birth rates. Upper and lower bounds calculated using $m_y=11\pm2, m_o,=4\pm1$.}
%\label{fig:PTA11}
%\end{center}
%\end{figure}

We briefly considered if cell were in clusters, but as we have assumed all birth and death events are independent only the initial number matters regardless of the spatial configuration they are in.

Comparing our model to the data indicates that the tumour probabilities we see cannot be explained by statistics alone and that there may be some additional environmental factor or interdependence of events.


%\bibliographystyle{ieeetr}
\bibliography{cellpops.bib}
\newpage
\appendix


\end{document}
